# Supplementary material for: Housing Supply and How It Is Related to Social Inequalities—Air Pollution, Green Spaces, Crime Levels, and Poor Areas—In Catalonia
Source: Int J Environ Res Public Health. 2023 Apr 19;20(8):5578. doi: 10.3390/ijerph20085578 (PMC10138561; doi:10.3390/ijerph20085578)
Supplement: Supplementary file 1 [file ijerph-20-05578-s001.zip]

Archive with 1 entries (1 files):
- ijerph-2037903-supplementary - final.pdf
